# Supplementary material for: Psychometric Evaluation of the German Version of the Perceived Access to Healthcare Questionnaire in a Sample of Individuals with Rare Chronic Diseases
Source: Healthcare (Basel). 2024 Mar 15;12(6):661. doi: 10.3390/healthcare12060661 (PMC10970657; doi:10.3390/healthcare12060661)
Supplement: Supplementary file 1 [file healthcare-12-00661-s001.zip]

Archive with 1 entries (1 files):
- healthcare-2887661-supplementary.pdf
